# Supplementary material for: Spotted hyaena space use in relation to human infrastructure inside a protected area
Source: PeerJ. 2016 Oct 19;4:e2596. doi: 10.7717/peerj.2596 (PMC5075705; doi:10.7717/peerj.2596)
Supplement: Supplemental Information 3 [file peerj-04-2596-s003.gz]

Archive with 20 entries (20 files):
- MCP-LoB-all.shx
- MCP-LoB-all.shp
- MCP-LoB-all.qpj
- MCP-LoB-all.prj
- MCP-LoB-all.dbf
- MCP-LoA-all.shx
- MCP-LoA-all.shp
- MCP-LoA-all.qpj
- MCP-LoA-all.prj
- MCP-LoA-all.dbf
- MCP-Hi-all.shx
- MCP-Hi-all.shp
- MCP-Hi-all.qpj
- MCP-Hi-all.prj
- MCP-Hi-all.dbf
- land-types.shx
- land-types.shp
- land-types.qpj
- land-types.prj
- land-types.dbf
