# Supplementary material for: Spotted hyaena space use in relation to human infrastructure inside a protected area
Source: PeerJ. 2016 Oct 19;4:e2596. doi: 10.7717/peerj.2596 (PMC5075705; doi:10.7717/peerj.2596)
Supplement: Supplemental Information 3 [file peerj-04-2596-s003.gz › MCP-LoB-all.qpj]

PROJCS["WGS 84 / UTM zone 36S",GEOGCS["WGS 84",DATUM["WGS_1984",SPHEROID["WGS 84",6378137,298.257223563,AUTHORITY["EPSG","7030"]],AUTHORITY["EPSG","6326"]],PRIMEM["Greenwich",0,AUTHORITY["EPSG","8901"]],UNIT["degree",0.0174532925199433,AUTHORITY["EPSG","9122"]],AUTHORITY["EPSG","4326"]],PROJECTION["Transverse_Mercator"],PARAMETER["latitude_of_origin",0],PARAMETER["central_meridian",33],PARAMETER["scale_factor",0.9996],PARAMETER["false_easting",500000],PARAMETER["false_northing",10000000],UNIT["metre",1,AUTHORITY["EPSG","9001"]],AXIS["Easting",EAST],AXIS["Northing",NORTH],AUTHORITY["EPSG","32736"]]
