# Supplementary material for: Spotted hyaena space use in relation to human infrastructure inside a protected area
Source: PeerJ. 2016 Oct 19;4:e2596. doi: 10.7717/peerj.2596 (PMC5075705; doi:10.7717/peerj.2596)
Supplement: Supplemental Information 3 [file peerj-04-2596-s003.gz › MCP-LoB-all.prj]

PROJCS["WGS_1984_UTM_Zone_36S",GEOGCS["GCS_WGS_1984",DATUM["D_WGS_1984",SPHEROID["WGS_1984",6378137,298.257223563]],PRIMEM["Greenwich",0],UNIT["Degree",0.017453292519943295]],PROJECTION["Transverse_Mercator"],PARAMETER["latitude_of_origin",0],PARAMETER["central_meridian",33],PARAMETER["scale_factor",0.9996],PARAMETER["false_easting",500000],PARAMETER["false_northing",10000000],UNIT["Meter",1]]
